# Supplementary material for: Enzymatic tailoring of anionic glycans for characterizing lectin and antibody specificities in a microarray format
Source: J Biol Chem. 2025 Nov 5;301(12):110915. doi: 10.1016/j.jbc.2025.110915 (PMC12720101; doi:10.1016/j.jbc.2025.110915)
Supplement: DataTable-RFU [file mmc2.xlsx]

## Sheet: Tabelle1
	Lectin
	Anti L2/HNK1		Anti-Lewis A		Anti-Lewis X		Anti-Neu5Gc		CLEC-10A		CLEC-14A		ConA		ECL		GSL-I		GSL-II		HA (PR8)		HECA-452		LCA		MAA-I		MAA-II		PNA		RCA		RPL-Fuc1 (GlycoSeLect)		RPL-Gal1 (GlycoSeLect)		RPL-Gal4 (GlycoSeLect)		SBA		SiaFind 2,3 (Lectenz)		SiaFind 2,6 (Lectenz)		SiaFind Pan 1.0		SiaFind Pan 2.0
Structure	RFU	SD	RFU	SD	RFU	SD	RFU	SD	RFU	SD	RFU	SD	RFU	SD	RFU	SD	RFU	SD	RFU	SD	RFU	SD	RFU	SD	RFU	SD	RFU	SD	RFU	SD	RFU	SD	RFU	SD	RFU	SD	RFU	SD	RFU	SD	RFU	SD	RFU	SD	RFU	SD	RFU	SD	RFU
1	0	/	n.d	/	n.d	/	n.d	/	0	/	0	/	1.78055e+06	26125.3	1.33289e+06	45837.4	0	/	0	/	0	/	n.d	/	456291	9640.27	0	/	0	/	0	/	1.70345e+06	32829.3	1235528	123779	72481.8	20186.4	0	/	0	/	16163	5749	0	/	0	/	25042
2	189730	16460	n.d	/	n.d	/	n.d	/	0	/	0	/	1.73773e+06	33489.7	0	/	0	/	0	/	0	/	n.d	/	341077	21307	0	/	0	/	0	/	0	/	1.08846e+06	276882	38605	23192.4	0	/	0	/	13162	10060.3	0	/	0	/	14993
3	621938	40075	n.d	/	n.d	/	n.d	/	0	/	0	/	2.06462e+06	73624.3	0	/	0	/	0	/	0	/	n.d	/	492946	26397.8	0	/	0	/	0	/	0	/	1.88199e+06	38372.3	59959.5	4883.66	0	/	0	/	18796	10484.8	0	/	0	/	24898
4	0	/	n.d	/	n.d	/	0	/	0	/	0	/	1.72847e+06	38893.1	0	/	0	/	0	/	0	/	n.d	/	2.64679e+06	460090	0	/	0	/	0	/	66339.9	23560.9	1.36184e+06	60737.4	31131.2	23560.9	0	/	0	/	0	/	3.37193e+06	275364	0	/	179805
5	0	/	n.d	/	n.d	/	0	/	0	/	0	/	2.05606e+06	36932.1	202915	34233.9	0	/	0	/	0	/	n.d	/	2.09493e+06	315496	0	/	0	/	0	/	1875684	160241	1.68067e+06	36141.3	68025.8	28324.3	0	/	0	/	0	/	2.60827e+06	115909	0	/	53663.9
6	0	/	n.d	/	n.d	/	0	/	0	/	0	/	1.99456e+06	167300	1.15844e+06	67939.5	0	/	0	/	0	/	n.d	/	1.52852e+06	274838	0	/	0	/	0	/	1.98212e+06	40272.6	1.63173e+06	105273	58814.2	46717.6	0	/	0	/	0	/	1.54756e+06	370360	0	/	0
7	0	/	n.d	/	n.d	/	0	/	0	/	0	/	1.77251e+06	318473	997103	204527	0	/	0	/	1.74986e+06	439582	n.d	/	1.8458e+06	413086	177128	26363.8	0	/	0	/	1.7351e+06	93314.8	1.42203e+06	178740	122863	28040.7	0	/	0	/	189204	50909.8	0	/	0	/	47926.4
8	n.d	/	n.d	/	n.d	/	488223	76952.8	n.d	/	n.d	/	1.71079e+06	199980	0	/	n.d	/	n.d	/	0	/	n.d	/	1.50992e+06	332005	0	/	0	/	n.d	/	1.70986e+06	23359.5	1.36007e+06	150961	0	/	0	/	0	/	278308	61685.4	3.79173e+06	195569	218102	50764.3	487174
9	n.d	/	n.d	/	n.d	/	0	/	n.d	/	n.d	/	1.78775e+06	263717	1.42775e+06	65948.6	n.d	/	n.d	/	0	/	n.d	/	1.52644e+06	287394	0	/	0	/	n.d	/	1.75808e+06	23971.9	1.19617e+06	156603	897047	90961.8	70712.6	45648.3	0	/	262588	79179.4	3.59294e+06	210032	182487	42472.3	411754
10	n.d	/	n.d	/	n.d	/	31427	29570.6	n.d	/	n.d	/	1.7302e+06	230049	1.42634e+06	113241	n.d	/	n.d	/	0	/	n.d	/	1.469e+06	358773	0	/	0	/	n.d	/	1.72494e+06	34625.8	1.26501e+06	464859	85075.8	17091	93943.6	41521.8	0	/	252163	80600.7	3.42565e+06	367502	173264	35838.7	477075
11	n.d	/	n.d	/	n.d	/	169403	56021.7	n.d	/	n.d	/	1.56578e+06	249891	302958	75242.3	n.d	/	n.d	/	0	/	n.d	/	878750	630963	922221	99523.8	0	/	n.d	/	735320	64151.6	1.22759e+06	160123	0	/	0	/	0	/	297740	53776.3	0	/	216270	29685.1	387501
12	n.d	/	n.d	/	n.d	/	33326	9360.98	n.d	/	n.d	/	1.68297e+06	408765	1.31024e+06	105091	n.d	/	n.d	/	0	/	n.d	/	1.06733e+06	311628	809051	121207	0	/	n.d	/	1.52621e+06	17722.7	1.2869e+06	140400	346646	123517	0	/	0	/	269349	49666.3	0	/	203043	45481.3	447351
13	n.d	/	n.d	/	n.d	/	0	/	n.d	/	n.d	/	2.21986e+06	231493	1.84993e+06	158170	n.d	/	n.d	/	0	/	n.d	/	1.58123e+06	392760	1.4255e+06	41861.2	0	/	n.d	/	2.06955e+06	39954.8	1.61057e+06	186050	1.31182e+06	92109.9	192819	66279.3	0	/	241460	66827	0	/	192921	79668.9	369187
14	0	/	n.d	/	n.d	/	n.d	/	0	/	0	/	2.08904e+06	178769	224241	42705.2	0	/	0	/	0	/	n.d	/	1.04663e+06	294587	2.02735e+06	28713.2	296750	32329.9	0	/	1.41553e+06	162569	1.71464e+06	83447.7	105227	22726.5	0	/	0	/	18115	10797	0	/	0	/	27504
15	0	/	n.d	/	n.d	/	n.d	/	0	/	0	/	1.90334e+06	117833	1.36447e+06	31347.9	0	/	0	/	0	/	n.d	/	997103	204527	773160	145711	0	/	0	/	1.68518e+06	170447	1.01009e+06	183342	130307	40230.4	0	/	0	/	19077	8579	0	/	0	/	12386
16	0	/	n.d	/	n.d	/	n.d	/	0	/	0	/	2.44146e+06	44898.5	378935	39495.2	0	/	0	/	0	/	n.d	/	887054	244301	0	/	0	/	0	/	2.05469e+06	64130.7	1.44966e+06	113477	133150	28977.7	0	/	0	/	18063	5911	0	/	0	/	25443
17	0	/	n.d	/	n.d	/	n.d	/	0	/	0	/	2.72777e+06	86784.9	1.21013e+06	64506.1	0	/	0	/	0	/	n.d	/	1.99104e+06	220511	0	/	0	/	0	/	2.14112e+06	284817	1.90645e+06	113394	90180.9	24820.8	0	/	0	/	0	/	0	/	0	/	21874
18	0	/	n.d	/	n.d	/	n.d	/	0	/	0	/	2.35288e+06	69597.1	0	/	0	/	0	/	0	/	n.d	/	427827	145775	0	/	0	/	0	/	0	/	963693	148351	0	/	0	/	0	/	23318	4816	0	/	0	/	30615
19	0	/	n.d	/	n.d	/	n.d	/	0	/	494682	90473.1	393280	58867.9	1.99324e+06	271233	0	/	0	/	0	/	n.d	/	n.d	/	0	/	0	/	0	/	1.99271e+06	81848.6	0	/	0	/	0	/	0	/	0	/	0	/	0	/	0
20	2021373	50708	n.d	/	n.d	/	n.d	/	0	/	575640	91229.5	452083	70837.8	0	/	0	/	0	/	0	/	n.d	/	n.d	/	0	/	0	/	0	/	0	/	0	/	0	/	0	/	0	/	0	/	0	/	0	/	0
21	0	/	n.d	/	n.d	/	n.d	/	0	/	711374	284074	734215	156624	0	/	0	/	0	/	0	/	n.d	/	n.d	/	0	/	0	/	0	/	0	/	0	/	0	/	0	/	0	/	0	/	0	/	0	/	0
22	0	/	n.d	/	n.d	/	n.d	/	0	/	611274	131215	1.33149e+06	232317	0	/	0	/	0	/	0	/	n.d	/	n.d	/	0	/	0	/	0	/	0	/	0	/	0	/	0	/	0	/	0	/	0	/	0	/	0
23	0	/	n.d	/	n.d	/	n.d	/	552288	107871	672171	331301	967779	157338	2.20065e+06	237972	117607	18369.8	70286.4	20587	0	/	n.d	/	n.d	/	0	/	0	/	308518	37502.1	0	/	0	/	0	/	0	/	112265	43885.4	0	/	0	/	0	/	0
24	2271248	124359	n.d	/	n.d	/	n.d	/	0	/	1.04234e+06	268770	464621	119347	0	/	0	/	0	/	0	/	n.d	/	n.d	/	0	/	0	/	0	/	0	/	0	/	0	/	0	/	0	/	0	/	0	/	0	/	0
25	0	/	n.d	/	n.d	/	n.d	/	0	/	892156	160576	1.16323e+06	210730	0	/	0	/	0	/	0	/	n.d	/	n.d	/	0	/	0	/	0	/	30779.4	22470.2	0	/	0	/	0	/	23875.8	12866.4	0	/	64557	29813	0	/	0
26	0	/	n.d	/	n.d	/	n.d	/	0	/	995566	250450	738279	82416.4	1.79964e+06	496559	0	/	0	/	0	/	n.d	/	n.d	/	0	/	0	/	0	/	1.30524e+06	292628	0	/	0	/	0	/	21175.8	16607.2	0	/	55707	30360	0	/	0
27	0	/	n.d	/	n.d	/	n.d	/	0	/	683596	103934	669141	107927	0	/	0	/	0	/	0	/	n.d	/	n.d	/	0	/	0	/	0	/	1.42108e+06	270908	0	/	0	/	0	/	0	/	0	/	29830	23853	0	/	0
28	0	/	n.d	/	n.d	/	n.d	/	0	/	766359	108758	299136	67709.8	0	/	0	/	0	/	0	/	n.d	/	n.d	/	5.11987e+06	143098	2.21878e+06	69838.2	0	/	0	/	0	/	0	/	0	/	0	/	31251	11444	0	/	0	/	0
29	0	/	0	/	0	/	0	/	0	/	734625	438576	321014	49606.5	0	/	0	/	0	/	2.31466e+06	289272	0	/	n.d	/	1.06595e+06	71178.4	27345.7	15884.8	0	/	0	/	0	/	0	/	0	/	0	/	43651.9	28825.8	0	/	71506.5	28864.4	259167
30	0	/	0	/	0	/	0	/	0	/	708175	207739	444269	81624.4	0	/	0	/	0	/	0	/	0	/	n.d	/	0	/	0	/	0	/	148455	59820.1	0	/	0	/	0	/	0	/	0	/	1.94962e+06	43146.8	191733	35137.8	229464
31	n.d	/	0	/	0	/	0	/	n.d	/	n.d	/	28086.1	18854.6	0	/	n.d	/	n.d	/	0	/	0	/	n.d	/	912898	32558	0	/	n.d	/	0	/	0	/	0	/	0	/	n.d	/	326917	100927	0	/	234670	58455.6	482081
32	n.d	/	0	/	0	/	161250	112151	n.d	/	n.d	/	17368.8	15455	0	/	n.d	/	n.d	/	0	/	0	/	n.d	/	0	/	0	/	n.d	/	438987	41490.2	0	/	0	/	0	/	n.d	/	290332	69561.4	1.35707e+06	78109.2	219617	24837.4	391492
33	n.d	/	0	/	0	/	0	/	n.d	/	n.d	/	12427.4	8991.12	0	/	n.d	/	n.d	/	1.82206e+06	222411	2085513	352139	n.d	/	0	/	0	/	n.d	/	0	/	711381	171323	0	/	0	/	n.d	/	391746	57924.6	0	/	249077	71327.8	491576
34	n.d	/	0	/	0	/	0	/	n.d	/	n.d	/	35366.7	9322.67	0	/	n.d	/	n.d	/	0	/	0	/	n.d	/	658694	31722.5	0	/	n.d	/	0	/	763984	301373	0	/	0	/	n.d	/	392679	94402.7	0	/	270453	56730.3	486067
35	n.d	/	4106065	139714	0	/	0	/	n.d	/	n.d	/	14785.8	8979.41	0	/	n.d	/	n.d	/	3.61625e+06	147982	3847648	705313	n.d	/	0	/	0	/	n.d	/	0	/	1.52833e+06	147982	0	/	0	/	n.d	/	272852	73049.2	0	/	263772	66476.3	768829
36	n.d	/	4126600	103970	0	/	37027.9	9223.65	n.d	/	n.d	/	15472.8	12734.6	0	/	n.d	/	n.d	/	0	/	0	/	n.d	/	0	/	0	/	n.d	/	0	/	1.50266e+06	152118	0	/	0	/	n.d	/	266934	83181.6	0	/	215406	45026.1	542520
37	n.d	/	0	/	545749	115232	0	/	n.d	/	n.d	/	n.d	/	n.d	/	n.d	/	n.d	/	0	/	0	/	n.d	/	0	/	0	/	n.d	/	n.d	/	n.d	/	n.d	/	n.d	/	n.d	/	0	/	0	/	0	/	0
38	n.d	/	3322340	181377	0	/	0	/	n.d	/	0	/	n.d	/	0	/	n.d	/	n.d	/	0	/	0	/	n.d	/	0	/	0	/	n.d	/	0	/	994461	70582.8	0	/	0	/	n.d	/	33576.4	42688.2	0	/	0	/	0
39	n.d	/	0	/	0	/	0	/	n.d	/	0	/	n.d	/	0	/	n.d	/	n.d	/	2.48551e+06	157586	0	/	n.d	/	0	/	0	/	n.d	/	0	/	0	/	0	/	0	/	n.d	/	281953	50900.4	0	/	187971	42347.7	664001
40	n.d	/	0	/	0	/	636190	96355.6	n.d	/	161406	103505	n.d	/	0	/	n.d	/	n.d	/	0	/	0	/	n.d	/	0	/	0	/	n.d	/	0	/	0	/	0	/	0	/	n.d	/	102705	73101.5	0	/	144014	52669.8	327554
41	n.d	/	0	/	0	/	0	/	n.d	/	0	/	n.d	/	0	/	n.d	/	n.d	/	277796	126939	0	/	n.d	/	0	/	0	/	n.d	/	0	/	650371	90388.2	452567	53397.5	29916.9	11228	n.d	/	134464	86787.3	0	/	277667	43717.6	361659
42	n.d	/	0	/	0	/	0	/	n.d	/	0	/	n.d	/	0	/	n.d	/	n.d	/	54730.7	39736.5	0	/	n.d	/	0	/	0	/	n.d	/	0	/	0	/	0	/	0	/	n.d	/	0	/	0	/	136397	21832.8	643671
43	n.d	/	0	/	0	/	0	/	n.d	/	0	/	n.d	/	0	/	n.d	/	n.d	/	0	/	0	/	n.d	/	656443	35350.2	74427.9	13408.8	n.d	/	0	/	0	/	0	/	0	/	n.d	/	0	/	0	/	34176.8	22881.8	126750
44	n.d	/	0	/	0	/	0	/	n.d	/	0	/	n.d	/	0	/	n.d	/	n.d	/	0	/	0	/	n.d	/	614453	45328.8	65933.8	17417.4	n.d	/	0	/	0	/	0	/	0	/	n.d	/	0	/	0	/	49428.8	23948.9	91377.1
[truncated: 16 more columns]
